# Supplementary material for: Antioxidant Activity Evaluation and Assessment of the Binding Affinity to HSA of a New Catechol Hydrazinyl-Thiazole Derivative
Source: Antioxidants (Basel). 2022 Jun 24;11(7):1245. doi: 10.3390/antiox11071245 (PMC9312188; doi:10.3390/antiox11071245)
Supplement: Supplementary file 1 [file antioxidants-11-01245-s001.zip]

Archive with 1 entries (1 files):
- antioxidants-1761441-supplementary.pdf
